# Supplementary material for: U SO CARE—The Impact of Cardiac Ultrasound during Cardiopulmonary Resuscitation: A Prospective Randomized Simulator-Based Trial
Source: J Clin Med. 2021 Nov 9;10(22):5218. doi: 10.3390/jcm10225218 (PMC8625670; doi:10.3390/jcm10225218)
Supplement: Supplementary file 1 [file jcm-10-05218-s001.zip]

Archive with 3 entries (2 files):
- jcm-1439445-supplementary/
- jcm-1439445-supplementary/Video S1 Echo loop pericardial tamponade.mp4
- jcm-1439445-supplementary/Video S2 Echo loop right heart failure.wmv
